# Supplementary material for: Photo-Ozonation of Multiclass Pharmaceuticals in Model Water: Kinetic Comparison of UV-C, O3 and UV/O3 Under Selected pH Conditions
Source: Molecules. 2026 Jun 3;31(11):1930. doi: 10.3390/molecules31111930 (PMC13258770; doi:10.3390/molecules31111930)
Supplement: Supplementary file 1 [file molecules-31-01930-s001.zip]

Archive with 1 entries (1 files):
- molecules-4333735-supplementary.pdf
